# Supplementary material for: Tumoral Neuroligin 1 Promotes Cancer–Nerve Interactions and Synergizes with the Glial Cell Line-Derived Neurotrophic Factor
Source: Cells. 2022 Jan 14;11(2):280. doi: 10.3390/cells11020280 (PMC8774081; doi:10.3390/cells11020280)
Supplement: Supplementary file 1 [file cells-11-00280-s001.zip]

Archive with 6 entries (5 files):
- cells-1544550-supplementary.pdf
- video1-4/
- video1-4/Video1_MIA PaCa2 PLVX DRGcm.avi
- video1-4/Video2_MIA PaCa2 PLVX DRGcm GFRa1 blocking antibody.avi
- video1-4/Video3_MIA PaCa2 pezNLGN1 DRGcm.avi
- video1-4/Video4_MIA PaCa2 pezNLGN1 DRGcm GFRa1 blocking antibody.avi
